# Supplementary material for: P2Y2 and P2X4 Receptors Mediate Ca2+ Mobilization in DH82 Canine Macrophage Cells
Source: Int J Mol Sci. 2020 Nov 13;21(22):8572. doi: 10.3390/ijms21228572 (PMC7696671; doi:10.3390/ijms21228572)
Supplement: Supplementary file 1 [file ijms-21-08572-s001.zip]

Archive with 3 entries (3 files):
- Sophocleous_ et_al_Supplementary.docx
- Supplementary_Figure_S01.eps
- Supplementary_Figure_S02.eps
